# Supplementary material for: Antibiotics in Wastewater: Baseline of the Influent and Effluent Streams in Kuwait
Source: Toxics. 2022 Apr 1;10(4):174. doi: 10.3390/toxics10040174 (PMC9025492; doi:10.3390/toxics10040174)
Supplement: Supplementary file 1 [file toxics-10-00174-s001.zip]

Archive with 1 entries (1 files):
- toxics-1613478-supplementary.pdf
